# Supplementary material for: Major Low-Molecular-Weight Metabolites from Freshwater Aquatic Macrophytes: Ecological Aspects
Source: Molecules. 2026 Mar 8;31(5):895. doi: 10.3390/molecules31050895 (PMC12985617; doi:10.3390/molecules31050895)
Supplement: Supplementary file 1 [file molecules-31-00895-s001.zip]

Archive with 1 entries (1 files):
- molecules-4150810-supplementary.pdf
